# Supplementary material for: Adaptive individual variation in phenological responses to perceived predation levels
Source: Nat Commun. 2019 Apr 8;10:1601. doi: 10.1038/s41467-019-09138-5 (PMC6453887; doi:10.1038/s41467-019-09138-5)
Supplement: Supplementary file 6 — Source Data [file 41467_2019_9138_MOESM6_ESM.xls]

## Sheet: Tables 1-4 Data
Individual ID	PlotYear	Treatment	Sex	Exploration	Time of day	LayDate	ClutchSize				Individual ID	unique identification number
C2R0654	201421	Predator	Female	5	-2.58	8	9				PlotYear	unique combination of plot and year, matches the treatment level manipulation
B2X8969	201315	Predator	Female	7	-1.78	33	11				Treatment	Playback manipulation; two levels: control, predator
C2R1499	201313	Predator	Female	7	-1.96	28	5				Sex	two levels: male, female
C2R0412	201311	Control	Female	11	0.21	27	8				Exploration	exploratory behavior score
C2R0654	201321	Predator	Female	12	-2.93	25	7				Time of day	time of day (time since sunrise) of behavioral test in hh.mm
C2R0842	201312	Predator	Female	20	-2.72	22	5				LayDate	april day of first egg laid
C2R0680	201420	Control	Female	21	1.52	8	11				ClutchSize	number of eggs laid
C2R0918	201319	Control	Female	22	1.35	30	8
C2R1437	201419	Predator	Female	24	1.8	5	9
C2R0474	201321	Predator	Female	27	-1.56	28	7
C2R1477	201313	Predator	Female	27	-2.76	29	5
C2R0087	201418	Control	Female	30	-1.36	18	10
C2R1049	201321	Predator	Female	30	-2.79	27	6
C2R0679	201413	Control	Female	31	-1.58	9	8
C2R0600	201314	Control	Female	32	2.01	28	7
B2X6241	201413	Control	Female	35	-1.3	14	10
C2R1049	201421	Predator	Female	35	0.83	9	10
B2X9712	201320	Control	Female	36	-1.11	27	6
C2R0891	201410	Predator	Female	36	-2.19	8	9
B2X8041	201319	Control	Female	37	1.99	26	7
C2R0039	201312	Predator	Female	37	1.29	29	5
C2R1501	201413	Control	Female	37	-0.12	12	8
C2R1915	201412	Control	Female	37	1.74	9	6
C2R1477	201413	Control	Female	38	-0.86	10	6
C2R0039	201412	Control	Female	39	1.61	12	6
C2R0449	201316	Control	Female	39	0.31	24	10
C2R1261	201320	Control	Female	39	-1.99	25	6
C2R1498	201316	Control	Female	39	-2.34	28	10
C2R0976	201318	Predator	Female	40	1.51	29	9
B2X9069	201411	Predator	Female	41	-2.09	6	9
C2R0521	201418	Control	Female	41	-0.92	24	10
C2R1293	201418	Control	Female	41	1.47	17	10
C2R1328	201312	Predator	Female	41	-2.64	28	7
B2X8287	201310	Predator	Female	42	-2.49	30	9
C2R0164	201315	Predator	Female	42	-2.86	32	11
C2R1499	201413	Control	Female	42	-2.73	11	5
C2R0017	201312	Predator	Female	43	0.76	28	6
C2R0664	201311	Control	Female	43	-0.79	25	10
C2R0753	201314	Control	Female	43	2.51	29	10
B2X8181	201319	Control	Female	44	-1.63	26	8
C2R1922	201416	Control	Female	44	-0.62	10	10
B2X9069	201311	Control	Female	45	2.17	23	9
C2R0964	201314	Control	Female	45	-3.08	27	10
C2R1332	201416	Control	Female	45	-1.63	25	8
C2R1594	201316	Control	Female	45	-1.65	33	9
C2R1901	201414	Predator	Female	45	3.72	13	9
C2R0409	201413	Control	Female	46	-0.44	7	9
C2R0723	201417	Control	Female	46	-0.73	9	7
B2X8042	201413	Control	Female	47	-0.62	12	7
C2R0647	201320	Control	Female	47	-0.13	24	7
C2R0665	201314	Control	Female	47	-1.83	28	9
C2R0909	201420	Control	Female	47	2.01	8	11
C2R0986	201416	Control	Female	47	-0.17	10	7
C2R1264	201314	Control	Female	47	-1.38	29	10
C2R1341	201410	Predator	Female	47	0.3	12	8
C2R1599	201319	Control	Female	47	0.69	28	7
B2X9023	201420	Control	Female	48	3.4	2	10
B2X9677	201419	Predator	Female	48	1.07	5	8
C2R0409	201313	Predator	Female	48	-2.39	25	8
C2R0850	201310	Predator	Female	48	2.82	25	10
C2R0909	201320	Control	Female	48	-2.13	27	11
B2X9056	201319	Control	Female	49	-3.06	27	8
C2R1163	201314	Control	Female	49	-2.91	31	7
C2R1574	201419	Predator	Female	49	-0.66	15	6
C2R1919	201413	Control	Female	49	2.45	4	7
B2X8490	201316	Control	Female	50	-1.59	38	8
C2R0521	201318	Predator	Female	50	-2.38	34	7
C2R0661	201310	Predator	Female	50	-0.79	48	8
B2X9027	201320	Control	Female	51	0.42	28	7
C2R0779	201419	Predator	Female	51	-0.49	11	10
C2R1214	201313	Predator	Female	51	-1.17	41	9
C2R1579	201421	Predator	Female	51	2.7	11	8
C2R0164	201415	Predator	Female	52	-1.39	15	10
B2X9023	201320	Control	Female	53	1.34	26	9
C2R0124	201316	Control	Female	53	-2.11	31	8
C2R0474	201421	Predator	Female	53	1	11	8
C2R0758	201314	Control	Female	53	0.6	37	5
C2R0762	201412	Control	Female	53	-1.1	8	6
C2R0774	201415	Predator	Female	53	-2.53	23	8
C2R0989	201413	Control	Female	53	0.7	10	8
C2R1572	201419	Predator	Female	53	-0.24	12	6
C2R1908	201318	Predator	Female	53	-2.08	29	9
C2R0170	201316	Control	Female	54	-1.03	28	11
C2R0664	201411	Predator	Female	54	1.46	7	11
C2R0783	201416	Control	Female	54	3.8	16	9
C2R1348	201411	Predator	Female	54	3.38	13	5
C2R1445	201318	Predator	Female	54	-2.97	30	9
C2R1470	201314	Control	Female	54	-1.68	31	9
C2R0106	201314	Control	Female	55	0.79	27	10
C2R0527	201317	Control	Female	55	0.2	31	9
C2R1326	201310	Predator	Female	55	0.21	20	8
C2R1926	201410	Predator	Female	55	1.82	7	12
B2X9056	201419	Predator	Female	56	0.17	7	8
C2R0749	201316	Control	Female	56	-0.52	30	10
C2R1182	201321	Predator	Female	56	3.41	27	8
C2R1604	201419	Predator	Female	56	0.22	7	10
B2X6288	201319	Control	Female	57	-0.26	27	7
C2R0212	201313	Predator	Female	57	1.59	29	9
B2X8299	201310	Predator	Female	58	-1.72	24	7
C2R0101	201320	Control	Female	58	2.07	27	11
C2R0622	201420	Control	Female	58	2.44	15	8
C2R1361	201415	Predator	Female	58	-2.37	21	9
C2R1911	201317	Control	Female	58	-2.79	23	13
C2R0087	201318	Predator	Female	59	1.64	35	10
C2R0652	201415	Predator	Female	59	-1.7	12	7
B2X5839	201319	Control	Female	60	-1.71	30	4
B2X9258	201415	Predator	Female	60	0.9	13	8
C2R0441	201318	Predator	Female	60	-2.68	33	8
C2R0608	201312	Predator	Female	60	1.57	23	8
C2R0651	201319	Control	Female	60	-2.37	30	8
C2R1058	201310	Predator	Female	60	-2.36	28	12
C2R1152	201314	Control	Female	60	-2.8	27	11
C2R1270	201317	Control	Female	60	-1.1	32	8
C2R1402	201418	Control	Female	60	0.98	18	10
C2R1482	201417	Control	Female	60	0.2	16	10
C2R1484	201317	Control	Female	60	1.74	20	9
C2R1914	201313	Predator	Female	60	-2.69	27	10
C2R1915	201312	Predator	Female	60	0.92	30	5
B2X6223	201313	Predator	Female	61	-2.4	30	7
C2R1263	201314	Control	Female	61	-2.21	29	10
C2R1332	201316	Control	Female	61	0.29	34	6
C2R0407	201316	Control	Female	62	0.84	27	10
C2R0699	201419	Predator	Female	62	1.01	8	10
C2R1264	201414	Predator	Female	62	1.63	11	10
C2R1608	201420	Control	Female	62	-1.73	10	9
C2R0622	201320	Control	Female	63	1.69	29	8
C2R0888	201410	Predator	Female	63	-0.28	9	10
C2R0982	201412	Control	Female	63	-1.95	12	6
C2R1128	201413	Control	Female	63	0.3	12	7
B2X6407	201317	Control	Female	64	-1.01	34	7
B3Y7986	201416	Control	Female	64	2.4	15	10
C2R0892	201420	Control	Female	64	2.57	7	3
C2R1137	201410	Predator	Female	64	-1.33	27	8
C2R1258	201313	Predator	Female	64	-1.71	21	9
C2R1439	201317	Control	Female	64	1.05	33	7
C2R1908	201418	Control	Female	64	-2.02	12	9
C2R0572	201421	Predator	Female	65	0.19	5	9
C2R0772	201414	Predator	Female	65	2.41	14	10
C2R1110	201316	Control	Female	65	-1.4	28	8
C2R1180	201320	Control	Female	65	1.74	26	8
C2R1269	201317	Control	Female	65	-2.29	29	11
C2R1482	201317	Control	Female	65	-1.66	34	10
C2R0441	201418	Control	Female	66	-1.81	25	8
C2R0742	201321	Predator	Female	66	-2.28	23	10
C2R0745	201312	Predator	Female	66	2.06	27	11
C2R1133	201417	Control	Female	66	3.22	18	9
C2R1171	201421	Predator	Female	66	-2.75	8	10
C2R1930	201418	Control	Female	66	-1.15	18	11
C2R0559	201317	Control	Female	67	0.97	30	10
C2R1052	201311	Control	Female	67	3.29	28	8
C2R1362	201419	Predator	Female	67	NA	26	8
C2R1918	201420	Control	Female	67	-1.23	1	10
C2R0629	201412	Control	Female	68	2.45	8	10
C2R0760	201413	Control	Female	68	-0.12	6	10
C2R1113	201415	Predator	Female	68	1.69	12	8
C2R1175	201318	Predator	Female	68	-2.08	30	10
C2R1312	201311	Control	Female	68	2.81	27	8
C2R1325	201313	Predator	Female	68	-1.63	25	7
C2R1406	201415	Predator	Female	68	0.23	15	11
C2R1581	201419	Predator	Female	68	-1.91	5	9
C2R0746	201314	Control	Female	69	-3.08	31	8
C2R0977	201320	Control	Female	69	0.69	30	9
C2R1129	201420	Control	Female	69	1.36	10	8
C2R1295	201417	Control	Female	69	2.98	16	10
B2X9982	201320	Control	Female	70	-1.13	37	9
B4J7301	201418	Control	Female	70	-2.26	17	6
C2R0680	201320	Control	Female	70	-2.16	28	10
C2R0846	201312	Predator	Female	70	0.11	26	5
C2R0856	201317	Control	Female	70	0.32	46	8
C2R1233	201321	Predator	Female	70	-1.36	28	6
C2R1340	201419	Predator	Female	70	-1.95	11	8
C2R0656	201320	Control	Female	71	1.29	28	6
C2R0729	201319	Control	Female	71	-2.08	30	8
C2R1132	201413	Control	Female	71	0.61	8	8
C2R1298	201412	Control	Female	71	-0.78	13	11
B2X6407	201417	Control	Female	72	1.68	19	8
C2R0617	201414	Predator	Female	72	2.72	17	10
C2R0993	201417	Control	Female	72	-0.97	14	8
C2R1111	201314	Control	Female	72	-2.2	30	10
C2R1296	201417	Control	Female	72	3.32	14	11
B2X6390	201313	Predator	Female	73	1.6	19	9
C2R0265	201320	Control	Female	73	-1.44	44	5
C2R0617	201314	Control	Female	73	-1.26	29	10
C2R0750	201315	Predator	Female	73	-2.65	30	10
C2R0965	201317	Control	Female	73	-0.27	32	8
C2R0999	201415	Predator	Female	73	-2.01	18	11
C2R1358	201421	Predator	Female	73	-1.05	16	11
C2R0741	201312	Predator	Female	74	2.71	21	12
C2R1299	201412	Control	Female	74	0.74	21	8
C2R1330	201310	Predator	Female	74	-2.68	28	10
C2R1330	201410	Predator	Female	74	2.05	12	11
C2R1404	201414	Predator	Female	74	-1.84	14	9
C2R0168	201316	Control	Female	75	-0.63	29	9
C2R0274	201321	Predator	Female	75	-2.78	27	9
C2R0858	201412	Control	Female	75	0.7	7	7
C2R0979	201321	Predator	Female	75	-2.62	29	8
C2R0980	201321	Predator	Female	75	-2.23	30	9
C2R1152	201414	Predator	Female	75	2.92	8	10
C2R1288	201413	Control	Female	75	-0.23	5	6
C2R1447	201313	Predator	Female	75	-1.73	31	8
C2R0723	201317	Control	Female	76	-2.36	26	7
C2R0750	201415	Predator	Female	76	-0.52	14	11
C2R1113	201315	Predator	Female	76	-1.56	33	9
C2R1167	201317	Control	Female	76	-2.65	32	9
C2R1171	201321	Predator	Female	76	-2.53	26	9
C2R1233	201421	Predator	Female	76	2	10	9
C2R1344	201411	Predator	Female	76	1.08	10	10
C2R1409	201414	Predator	Female	76	-1.6	24	10
C2R1931	201419	Predator	Female	76	-1.25	22	8
B2X9968	201311	Control	Female	77	0.51	25	7
C2R1259	201312	Predator	Female	77	-0.16	22	7
C2R1428	201417	Control	Female	77	-0.08	13	8
C2R0575	201421	Predator	Female	78	0.36	8	8
C2R0656	201420	Control	Female	78	1.98	6	8
C2R0699	201319	Control	Female	78	-1.63	27	8
C2R0740	201313	Predator	Female	79	-1.54	25	9
C2R0889	201419	Predator	Female	79	-0.05	10	9
C2R0979	201421	Predator	Female	79	0.05	8	8
C2R1600	201310	Predator	Female	79	0.89	23	8
C2R1911	201417	Control	Female	79	2.61	4	13
C2R1326	201410	Predator	Female	80	2.88	5	9
C2R1365	201410	Predator	Female	80	-1.03	28	8
C2R1920	201412	Control	Female	80	-0.35	6	10
B2X9258	201315	Predator	Female	81	-2.33	33	8
C2R0106	201414	Predator	Female	81	1.07	6	10
C2R0446	201321	Predator	Female	81	-2.81	25	7
C2R0679	201313	Predator	Female	81	-2.19	28	7
B2X6634	201311	Control	Female	82	0.12	27	9
C2R0864	201414	Predator	Female	82	2.11	17	7
C2R1163	201414	Predator	Female	82	4.2	14	8
C2R0581	201410	Predator	Female	83	-1.05	10	9
C2R0652	201315	Predator	Female	83	-0.8	30	6
C2R0742	201421	Predator	Female	83	2.94	5	11
C2R0751	201315	Predator	Female	83	-2.69	32	9
C2R0973	201318	Predator	Female	83	-1.07	31	8
C2R1042	201416	Control	Female	83	3.23	12	9
C2R1126	201411	Predator	Female	83	-1.01	11	7
C2R1180	201420	Control	Female	83	0.69	6	9
C2R1259	201412	Control	Female	83	2.14	6	9
B2X5839	201419	Predator	Female	84	-1.96	6	10
B2X7000	201310	Predator	Female	84	-1.16	30	6
B3Y7172	201412	Control	Female	84	-2.43	11	8
C2R1290	201416	Control	Female	84	2.73	14	7
C2R1921	201411	Predator	Female	85	1.26	9	10
C2R0746	201414	Predator	Female	86	1.55	16	9
C2R1345	201411	Predator	Female	86	1.63	8	7
C2R1456	201320	Control	Female	86	0.71	27	9
C2R1607	201413	Control	Female	86	0.25	4	11
C2R1916	201320	Control	Female	86	0.52	30	10
C2R1603	201419	Predator	Female	87	-0.81	9	9
B3Y8575	201411	Predator	Female	88	0.84	14	9
C2R1160	201319	Control	Female	88	-0.24	28	7
C2R1207	201319	Control	Female	88	-0.54	24	7
C2R1571	201419	Predator	Female	88	-0.46	3	14
C2R1408	201415	Predator	Female	89	0.78	15	11
B2X8285	201316	Control	Female	90	-0.04	26	12
C2R0591	201316	Control	Female	90	1.84	26	7
C2R1272	201315	Predator	Female	90	-1.25	33	11
B2X9954	201320	Control	Female	91	-2.89	27	9
C2R0700	201319	Control	Female	91	0.64	28	6
C2R1304	201315	Predator	Female	91	-0.05	30	10
C2R1325	201413	Control	Female	91	0.27	9	9
C2R1449	201319	Control	Female	91	0.61	28	8
C2R1124	201416	Control	Female	92	0.69	7	9
C2R1199	201321	Predator	Female	92	0.56	29	5
C2R1452	201419	Predator	Female	92	1.39	8	10
C2R0755	201316	Control	Female	93	-1.61	36	10
C2R0981	201315	Predator	Female	93	-0.35	38	8
C2R0852	201316	Control	Female	95	-2.25	30	9
C2R0782	201415	Predator	Female	97	-1.06	22	12
C2R1304	201415	Predator	Female	97	-1.12	11	10
C2R0800	201321	Predator	Female	98	-2.49	25	8
C2R0885	201416	Control	Female	98	2.53	15	7
C2R1452	201319	Control	Female	98	-0.93	26	8
B2X8480	201415	Predator	Female	99	2.38	14	8
C2R0749	201416	Control	Female	99	3.45	9	10
C2R1282	201411	Predator	Female	100	0.56	6	8
C2R1595	201316	Control	Female	100	-2.8	31	10
C2R1042	201316	Control	Female	101	1.82	32	11
C2R1115	201416	Control	Female	101	1.25	9	8
C2R1319	201310	Predator	Female	101	-2.13	26	9
C2R1925	201412	Control	Female	101	-1.35	10	11
C2R0560	201317	Control	Female	102	-2	34	9
C2R1454	201420	Control	Female	102	0.5	6	9
C2R1901	201314	Control	Female	102	-2.88	28	10
C2R1401	201418	Control	Female	103	-1.06	15	11
C2R1454	201320	Control	Female	103	1.71	28	7
C2R0579	201410	Predator	Female	104	-2.96	11	9
C2R1933	201418	Control	Female	105	-2.13	23	10
C2R0929	201321	Predator	Female	106	-2.31	29	8
C2R0560	201417	Control	Female	108	0.08	18	9
C2R1272	201415	Predator	Female	108	-1.81	20	11
C2R1451	201319	Control	Female	108	-0.56	29	7
C2R1898	201414	Predator	Female	108	2.59	17	9
C2R0975	201310	Predator	Female	110	-1.49	27	9
C2R0884	201415	Predator	Female	111	2.3	17	9
B2X8285	201416	Control	Female	113	1.83	7	11
B2X9948	201420	Control	Female	113	3.41	10	10
C2R0854	201314	Control	Female	113	-0.53	41	10
C2R1442	201318	Predator	Female	113	-1.7	32	7
C2R0759	201316	Control	Female	114	-1.68	46	8
C2R1131	201412	Control	Female	116	-1.12	14	9
C2R1916	201420	Control	Female	117	2.71	8	11
C2R1338	201419	Predator	Female	118	-0.17	11	6
C2R1286	201421	Predator	Female	119	NA	8	10
B2X6241	201313	Predator	Female	NA	-0.18	23	10
B2X6390	201413	Control	Female	NA	1.17	-1	9
B2X8287	201410	Predator	Female	NA	11.65	8	9
B2X9027	201420	Control	Female	NA	-1.28	0	9
B2X9587	201419	Predator	Female	NA	-0.9	11	6
B2X9968	201411	Predator	Female	NA	11.4	8	8
C2R0391	201313	Predator	Female	NA	1.12	22	10
C2R0408	201310	Predator	Female	NA	NA	27	9
C2R0446	201421	Predator	Female	NA	3.16	8	9
C2R0571	201321	Predator	Female	NA	NA	25	6
C2R0613	201314	Control	Female	NA	12.2	33	8
C2R0825	201415	Predator	Female	NA	12.03	17	8
C2R0842	201412	Control	Female	NA	1.34	8	8
C2R1125	201420	Control	Female	NA	10.41	7	9
C2R1182	201421	Predator	Female	NA	11.42	10	10
C2R1214	201413	Control	Female	NA	NA	3	10
C2R1273	201317	Control	Female	NA	NA	35	8
C2R1274	201310	Predator	Female	NA	NA	30	9
C2R1275	201320	Control	Female	NA	NA	26	7
C2R1456	201420	Control	Female	NA	10.86	7	10
C2R1598	201319	Control	Female	NA	11.88	31	6
B2X5643	201319	Control	Male	2	-1.16	NA	NA
C2R1075	201312	Predator	Male	2	1.64	NA	NA
C2R1155	201311	Control	Male	3	1.42	NA	NA
C2R0390	201313	Predator	Male	4	0.16	NA	NA
C2R0440	201317	Control	Male	4	-0.6	NA	NA
C2R1487	201410	Predator	Male	6	-0.04	NA	NA
C2R0961	201313	Predator	Male	7	-0.84	NA	NA
C2R1450	201319	Control	Male	8	-0.51	NA	NA
C2R1031	201317	Control	Male	10	-1.61	NA	NA
B2X6487	201413	Control	Male	13	-2.24	NA	NA
C2R0849	201310	Predator	Male	13	2.32	NA	NA
C1P7122	201414	Predator	Male	19	1.2	NA	NA
C1P7122	201314	Control	Male	20	1.41	NA	NA
C2R0502	201314	Control	Male	20	-2.33	NA	NA
C2R0018	201314	Control	Male	21	1.37	NA	NA
C2R0708	201320	Control	Male	21	1.54	NA	NA
C2R0157	201317	Control	Male	22	2.09	NA	NA
C2R1257	201313	Predator	Male	22	-2.28	NA	NA
B2V8526	201313	Predator	Male	23	-0.58	NA	NA
B2X6894	201321	Predator	Male	26	-2.19	NA	NA
C2R0161	201316	Control	Male	26	-2.37	NA	NA
C2R0752	201315	Predator	Male	26	-1.87	NA	NA
C2R0028	201319	Control	Male	28	0.22	NA	NA
C2R0153	201317	Control	Male	28	-0.54	NA	NA
C2R0763	201412	Control	Male	28	-1.54	NA	NA
C2R0671	201319	Control	Male	29	1.14	NA	NA
C2R0955	201319	Control	Male	29	-2.44	NA	NA
C2R1067	201419	Predator	Male	29	0.03	NA	NA
B3P3881	201415	Predator	Male	33	-0.85	NA	NA
B3Y8528	201421	Predator	Male	33	1.99	NA	NA
C2R0580	201413	Control	Male	33	0.45	NA	NA
C2R0714	201313	Predator	Male	33	-2.1	NA	NA
C2R1123	201416	Control	Male	33	0.12	NA	NA
C2R1136	201414	Predator	Male	33	-0.05	NA	NA
C2R1323	201313	Predator	Male	33	-2.19	NA	NA
C2R0671	201419	Predator	Male	34	-0.18	NA	NA
C2R0974	201310	Predator	Male	34	-2.18	NA	NA
C2R1292	201418	Control	Male	34	1.15	NA	NA
B2X8350	201415	Predator	Male	35	2.13	NA	NA
B2X9029	201420	Control	Male	35	-2.23	NA	NA
C2R0988	201413	Control	Male	35	-0.24	NA	NA
B2X5643	201419	Predator	Male	36	1.97	NA	NA
C2R0614	201317	Control	Male	36	0.48	NA	NA
C2R0743	201321	Predator	Male	36	-1.71	NA	NA
B2X6544	201420	Control	Male	37	0.2	NA	NA
C2R1443	201418	Control	Male	37	-1.08	NA	NA
B2X8127	201410	Predator	Male	38	-0.82	NA	NA
C2R1103	201310	Predator	Male	38	-1.17	NA	NA
C2R0648	201320	Control	Male	39	-0.46	NA	NA
C2R0963	201314	Control	Male	39	-2.5	NA	NA
C2R1923	201416	Control	Male	39	0.45	NA	NA
B2X8854	201313	Predator	Male	40	-1.96	NA	NA
C2R0738	201310	Predator	Male	40	0.14	NA	NA
C2R1337	201410	Predator	Male	40	-2.86	NA	NA
C2R0747	201314	Control	Male	41	-2.78	NA	NA
C2R0236	201320	Control	Male	42	-2.59	NA	NA
C2R0490	201316	Control	Male	42	1.3	NA	NA
C2R0882	201416	Control	Male	42	-1.83	NA	NA
B2X6894	201421	Predator	Male	43	1.7	NA	NA
C2R0367	201318	Predator	Male	43	-2.4	NA	NA
C2R0415	201316	Control	Male	43	-0.31	NA	NA
C2R0771	201411	Predator	Male	43	3.38	NA	NA
C2R1239	201318	Predator	Male	43	-1.35	NA	NA
C2R1913	201316	Control	Male	43	-2.74	NA	NA
C2R0413	201414	Predator	Male	44	3.94	NA	NA
C2R0556	201417	Control	Male	44	-0.28	NA	NA
C2R0556	201317	Control	Male	45	-1.73	NA	NA
C2R1494	201421	Predator	Male	45	-2.89	NA	NA
C2R0414	201312	Predator	Male	46	0.79	NA	NA
C2R0502	201414	Predator	Male	46	2.53	NA	NA
C2R0666	201314	Control	Male	46	-2.42	NA	NA
C2R1134	201418	Control	Male	46	-1.23	NA	NA
C2R1260	201420	Control	Male	46	1.18	NA	NA
C2R1289	201416	Control	Male	46	1.85	NA	NA
B2X6487	201313	Predator	Male	47	-2.21	NA	NA
B2X8163	201419	Predator	Male	47	-1.58	NA	NA
B3Y8189	201418	Control	Male	47	-1.55	NA	NA
C2R0582	201418	Control	Male	47	-1.83	NA	NA
C2R0597	201419	Predator	Male	47	0.29	NA	NA
C2R0646	201311	Control	Male	47	-0.24	NA	NA
B2X8206	201311	Control	Male	48	2.42	NA	NA
B2X8206	201411	Predator	Male	48	-2.46	NA	NA
C2R0743	201421	Predator	Male	48	-2.75	NA	NA
C2R1241	201415	Predator	Male	48	1.69	NA	NA
B2X6747	201316	Control	Male	49	-1.33	NA	NA
B2X9029	201320	Control	Male	49	-0.61	NA	NA
B2X9343	201411	Predator	Male	49	NA	NA	NA
C2R0414	201412	Control	Male	49	1.36	NA	NA
C2R1114	201416	Control	Male	49	1.58	NA	NA
C2R1311	201310	Predator	Male	49	-2.48	NA	NA
B3P3897	201418	Control	Male	50	0.26	NA	NA
C2R0236	201420	Control	Male	50	1.52	NA	NA
C2R0413	201314	Control	Male	50	-2.41	NA	NA
C2R1000	201415	Predator	Male	50	-2.01	NA	NA
C2R1230	201413	Control	Male	50	-1.31	NA	NA
C2R1597	201319	Control	Male	50	-2.54	NA	NA
C2R0425	201418	Control	Male	51	-0.32	NA	NA
C2R0887	201418	Control	Male	51	-1.29	NA	NA
C2R1116	201421	Predator	Male	51	2.7	NA	NA
C2R1904	201315	Predator	Male	51	-2.52	NA	NA
C2R1479	201420	Control	Male	52	3.09	NA	NA
C2R1486	201417	Control	Male	52	1.96	NA	NA
C2R1917	201420	Control	Male	52	2.26	NA	NA
C2R0577	201421	Predator	Male	53	0.9	NA	NA
C2R1230	201313	Predator	Male	53	-1.54	NA	NA
C2R1267	201315	Predator	Male	53	-0.68	NA	NA
C2R1346	201411	Predator	Male	53	1.66	NA	NA
C2R1443	201318	Predator	Male	53	-2.58	NA	NA
C2R1444	201318	Predator	Male	53	-2.73	NA	NA
C2R1262	201314	Control	Male	54	-2.55	NA	NA
C2R1276	201412	Control	Male	54	1.61	NA	NA
C2R1323	201413	Control	Male	54	0.14	NA	NA
C2R1486	201317	Control	Male	54	-0.79	NA	NA
C2R1592	201314	Control	Male	54	2.14	NA	NA
C2R1606	201413	Control	Male	54	0	NA	NA
B2X6045	201316	Control	Male	55	-1.75	NA	NA
C2R1297	201412	Control	Male	55	-1.34	NA	NA
C2R1108	201319	Control	Male	56	1.29	NA	NA
C2R1266	201315	Predator	Male	56	-0.52	NA	NA
B2X5107	201319	Control	Male	57	-2.56	NA	NA
B2X6045	201416	Control	Male	57	2.26	NA	NA
B2X8369	201319	Control	Male	57	-0.18	NA	NA
B3P3897	201318	Predator	Male	57	1.14	NA	NA
C2R0839	201316	Control	Male	57	-0.35	NA	NA
C2R0853	201314	Control	Male	57	-1.28	NA	NA
C2R0978	201321	Predator	Male	57	-2.75	NA	NA
C2R1331	201321	Predator	Male	57	-1.9	NA	NA
C2R1351	201414	Predator	Male	57	3.49	NA	NA
B2X6648	201410	Predator	Male	58	-2.7	NA	NA
C2R0754	201318	Predator	Male	58	-2.75	NA	NA
C2R0824	201415	Predator	Male	58	1.18	NA	NA
C2R0835	201419	Predator	Male	58	-1.45	NA	NA
C2R1327	201310	Predator	Male	58	-2.63	NA	NA
C2R1469	201314	Control	Male	58	-2.38	NA	NA
B3Y8956	201421	Predator	Male	59	-0.16	NA	NA
C2R0744	201312	Predator	Male	59	1.61	NA	NA
C2R0757	201314	Control	Male	59	0.27	NA	NA
C2R0819	201316	Control	Male	59	-0.03	NA	NA
C2R0992	201410	Predator	Male	59	1.71	NA	NA
C2R1294	201417	Control	Male	59	2.7	NA	NA
C2R1576	201413	Control	Male	59	0.45	NA	NA
C2R1900	201411	Predator	Male	59	0.65	NA	NA
C2R0933	201420	Control	Male	60	-1.2	NA	NA
C2R1256	201312	Predator	Male	60	-1.88	NA	NA
C2R1364	201410	Predator	Male	60	-1.28	NA	NA
B2X8378	201315	Predator	Male	61	-0.98	NA	NA
B3Y7596	201417	Control	Male	61	2.47	NA	NA
C2R0756	201316	Control	Male	61	-1.28	NA	NA
C2R0855	201317	Control	Male	61	-0.93	NA	NA
C2R1487	201310	Predator	Male	61	0.01	NA	NA
C2R1262	201414	Predator	Male	62	1.61	NA	NA
B2X8209	201311	Control	Male	63	-0.44	NA	NA
B2X9090	201319	Control	Male	63	-2.96	NA	NA
C2R1578	201419	Predator	Male	63	-0.56	NA	NA
C2R1902	201414	Predator	Male	63	2.27	NA	NA
B2X6110	201316	Control	Male	64	0.52	NA	NA
C2R0764	201412	Control	Male	64	-2.04	NA	NA
C2R1902	201314	Control	Male	64	-1.41	NA	NA
B2X6534	201415	Predator	Male	65	0.56	NA	NA
B2X6601	201421	Predator	Male	65	-2.56	NA	NA
B2X8937	201318	Predator	Male	65	2.03	NA	NA
C2R0592	201316	Control	Male	65	1.56	NA	NA
C2R0739	201312	Predator	Male	65	3.31	NA	NA
C2R1285	201411	Predator	Male	65	2.61	NA	NA
C2R1241	201315	Predator	Male	66	-1.93	NA	NA
C2R1260	201320	Control	Male	66	-2.64	NA	NA
C2R1448	201420	Control	Male	66	1.76	NA	NA
C2R1494	201321	Predator	Male	66	-2.18	NA	NA
C2R0176	201313	Predator	Male	67	-1.16	NA	NA
B2X9039	201320	Control	Male	68	2.01	NA	NA
B2X9787	201316	Control	Male	68	-1.22	NA	NA
B2X9916	201321	Predator	Male	68	0.11	NA	NA
C2R0578	201421	Predator	Male	68	1.78	NA	NA
C2R0616	201314	Control	Male	68	-1.61	NA	NA
C2R0810	201319	Control	Male	68	-2.7	NA	NA
C2R0865	201414	Predator	Male	68	2.11	NA	NA
C2R1112	201316	Control	Male	68	-0.27	NA	NA
C2R1359	201415	Predator	Male	68	-2.12	NA	NA
B2X6710	201313	Predator	Male	69	2.68	NA	NA
B3Y7876	201412	Control	Male	69	0.87	NA	NA
C2R0754	201418	Control	Male	69	-1.88	NA	NA
C2R0836	201419	Predator	Male	69	-1.64	NA	NA
C2R1899	201414	Predator	Male	69	2.36	NA	NA
B2X8127	201310	Predator	Male	70	1.52	NA	NA
C2R0550	201312	Predator	Male	70	1.39	NA	NA
B2X6617	201320	Control	Male	71	0.99	NA	NA
C2R0768	201411	Predator	Male	71	-0.47	NA	NA
C2R1213	201313	Predator	Male	71	-1.44	NA	NA
C2R1601	201419	Predator	Male	71	-2.31	NA	NA
C2R1602	201419	Predator	Male	71	-1.39	NA	NA
B2X9333	201410	Predator	Male	72	-0.59	NA	NA
C2R0810	201419	Predator	Male	72	1.39	NA	NA
C2R1446	201313	Predator	Male	72	-1.23	NA	NA
C2R1929	201418	Control	Male	72	-1.77	NA	NA
B3Y7302	201321	Predator	Male	73	-2.62	NA	NA
C2R0094	201316	Control	Male	73	-2.27	NA	NA
C2R0554	201419	Predator	Male	73	0.48	NA	NA
C2R0860	201421	Predator	Male	73	-2.3	NA	NA
C2R1107	201321	Predator	Male	73	-2.74	NA	NA
C2R1109	201321	Predator	Male	73	-2.16	NA	NA
C2R1179	201316	Control	Male	73	-1.78	NA	NA
C2R1407	201415	Predator	Male	73	0.5	NA	NA
B2X6721	201319	Control	Male	74	-1.93	NA	NA
B2X9506	201319	Control	Male	74	1.64	NA	NA
B3Y8002	201416	Control	Male	74	2.1	NA	NA
C2R0835	201319	Control	Male	74	1.02	NA	NA
C2R1107	201421	Predator	Male	74	2.54	NA	NA
C2R1455	201420	Control	Male	74	-2.08	NA	NA
C2R1591	201320	Control	Male	74	-1.13	NA	NA
C2R1904	201415	Predator	Male	74	-1.95	NA	NA
B2X6103	201314	Control	Male	75	2.35	NA	NA
B3P3740	201413	Control	Male	75	0.79	NA	NA
B3Y8407	201413	Control	Male	75	1.42	NA	NA
C2R0748	201316	Control	Male	75	-0.52	NA	NA
C2R1268	201317	Control	Male	75	-2.39	NA	NA
C2R1329	201312	Predator	Male	75	NA	NA	NA
C2R1440	201317	Control	Male	75	0.43	NA	NA
C2R1596	201321	Predator	Male	75	3.69	NA	NA
B2X8305	201318	Predator	Male	76	-0.55	NA	NA
C2R1405	201415	Predator	Male	76	-0.07	NA	NA
C2R1903	201314	Control	Male	76	-1.85	NA	NA
B2X6544	201320	Control	Male	77	0.89	NA	NA
B2X6617	201420	Control	Male	77	NA	NA	NA
C2R0933	201320	Control	Male	77	0.65	NA	NA
C2R1441	201318	Predator	Male	77	-1.23	NA	NA
C2R1457	201321	Predator	Male	77	-2.63	NA	NA
C2R1575	201419	Predator	Male	77	-0.83	NA	NA
C2R1597	201419	Predator	Male	77	-0.39	NA	NA
B3P3741	201312	Predator	Male	78	1.17	NA	NA
C2R0848	201311	Control	Male	78	-0.18	NA	NA
C2R1024	201312	Predator	Male	78	2.34	NA	NA
C2R1135	201415	Predator	Male	78	NA	NA	NA
C2R1483	201417	Control	Male	78	-0.05	NA	NA
C2R1580	201413	Control	Male	78	-0.53	NA	NA
C2R1917	201320	Control	Male	78	0.87	NA	NA
C2R0847	201310	Predator	Male	79	-2.38	NA	NA
C2R0883	201415	Predator	Male	79	2.72	NA	NA
C2R1605	201419	Predator	Male	79	0.22	NA	NA
C2R1582	201419	Predator	Male	80	-2.49	NA	NA
C2R0893	201412	Control	Male	81	0.7	NA	NA
C2R1349	201420	Control	Male	81	NA	NA	NA
B2X9528	201420	Control	Male	82	-1.38	NA	NA
C2R0018	201414	Predator	Male	82	0.49	NA	NA
C2R0574	201421	Predator	Male	82	-0.09	NA	NA
C2R1226	201419	Predator	Male	82	1.59	NA	NA
C2R1928	201410	Predator	Male	82	1.73	NA	NA
C2R0573	201419	Predator	Male	83	2.04	NA	NA
C2R1265	201314	Control	Male	83	-0.81	NA	NA
C2R1277	201412	Control	Male	83	2.96	NA	NA
C2R1570	201419	Predator	Male	83	0.09	NA	NA
B3Y7627	201416	Control	Male	84	3.2	NA	NA
C2R1457	201421	Predator	Male	84	2.53	NA	NA
B2X9039	201420	Control	Male	85	0.95	NA	NA
B3Y7643	201415	Predator	Male	85	-0.65	NA	NA
C2R0803	201313	Predator	Male	85	-2.54	NA	NA
C2R1268	201417	Control	Male	85	2.8	NA	NA
B2X5810	201417	Control	Male	86	-0.58	NA	NA
C2R1179	201416	Control	Male	86	0.13	NA	NA
C2R1479	201320	Control	Male	86	0.57	NA	NA
C2R0554	201319	Control	Male	87	0.16	NA	NA
C2R1127	201411	Predator	Male	87	-0.45	NA	NA
C2R1360	201415	Predator	Male	87	-1.87	NA	NA
C2R1593	201320	Control	Male	87	-1.84	NA	NA
C2R1927	201413	Control	Male	87	2.62	NA	NA
C2R0851	201316	Control	Male	88	-2.78	NA	NA
C2R1453	201319	Control	Male	88	-1.04	NA	NA
B2X8612	201311	Control	Male	89	-0.25	NA	NA
C2R1455	201320	Control	Male	89	1.04	NA	NA
B2X6027	201320	Control	Male	90	0.32	NA	NA
C2R1403	201414	Predator	Male	90	-2.05	NA	NA
B2X9025	201420	Control	Male	91	1.16	NA	NA
B2X8929	201317	Control	Male	93	-2.63	NA	NA
C2R1130	201412	Control	Male	93	-1.44	NA	NA
C2R1465	201417	Control	Male	93	-0.4	NA	NA
C2R1932	201413	Control	Male	93	0.39	NA	NA
C2R0576	201420	Control	Male	94	0.5	NA	NA
C2R1271	201315	Predator	Male	95	-2.08	NA	NA
C2R1577	201413	Control	Male	95	-0.04	NA	NA
C2R1109	201421	Predator	Male	98	2.95	NA	NA
C2R1924	201412	Control	Male	98	-1.82	NA	NA
C2R0597	201319	Control	Male	99	-0.03	NA	NA
C2R1291	201416	Control	Male	99	3.11	NA	NA
C2R1573	201419	Predator	Male	99	-3.58	NA	NA
B3Y8181	201412	Control	Male	101	-1.78	NA	NA
C2R0069	201313	Predator	Male	101	1.31	NA	NA
C2R0803	201413	Control	Male	101	-0.66	NA	NA
C2R0890	201417	Control	Male	101	2.25	NA	NA
B2X8286	201315	Predator	Male	102	-0.73	NA	NA
B2X9412	201415	Predator	Male	103	-1.53	NA	NA
C2R1265	201414	Predator	Male	104	1.46	NA	NA
B2X9333	201310	Predator	Male	110	-1.28	NA	NA
C2R0886	201416	Control	Male	112	1.95	NA	NA
B3P3820	201411	Predator	Male	121	0.02	NA	NA
C2R1329	201412	Control	Male	122	-2.05	NA	NA
C2R0847	201410	Predator	Male	130	0.56	NA	NA

## Sheet: Figure 3 data
correlation matrix (taken from results of asreml scripts run on data for tables 1-4) complied for SEM analysis for figure 2:
	Exploration in Control (low PPL) only	Lay Date in Control (low PPL) only	Clutch Size in Control (low PPL) only	Exploration in Predator (high PPL) only	Lay Date in Predator (high PPL) only	Clutch Size in Predator (high PPL) only
Exploration in Control (low PPL) only	1	0.32	0.2	0.94	0.17	0.21
Lay Date in Control (low PPL) only	0.32	1	-0.41	-0.02	0.4	-0.35
Clutch Size in Control (low PPL) only	0.2	-0.41	1	-0.03	-0.21	0.82
Exploration in Predator (high PPL) only	0.94	-0.02	-0.03	1	-0.15	0.21
Lay Date in Predator (high PPL) only	0.17	0.4	-0.21	-0.15	1	-0.35
Clutch Size in Predator (high PPL) only	0.21	-0.35	0.82	0.21	-0.35	1
